# Supplementary material for: Discovery of Plasma Lipids as Potential Biomarkers Distinguishing Breast Cancer Patients from Healthy Controls
Source: Int J Mol Sci. 2024 Oct 28;25(21):11559. doi: 10.3390/ijms252111559 (PMC11546708; doi:10.3390/ijms252111559)
Supplement: Supplementary file 1 [file ijms-25-11559-s001.zip]

Archive with 2 entries (2 files):
- Supp figures and legends.pdf
- Supplementary table S1.xlsx
