# Supplementary material for: Discovery of Plasma Lipids as Potential Biomarkers Distinguishing Breast Cancer Patients from Healthy Controls
Source: Int J Mol Sci. 2024 Oct 28;25(21):11559. doi: 10.3390/ijms252111559 (PMC11546708; doi:10.3390/ijms252111559)
Supplement: Supplementary file 1 [file ijms-25-11559-s001.zip › Supplementary table S1.xlsx]

## Sheet: MS table_all LIDS
LID	Isomer	Annotation	Adduct	Rt, min	m/z	Formula	MW	Comment
001		Cer d36:1	M+H	11.011	566.551	C36H71NO3	565.543
002		Cer d38:1	M+H	12.473	594.582	C38H75NO3	593.575
003	Iso1	Cer d40:0	M+H	13.91	624.629	C40H81NO3	623.622
004	Iso2	Cer d40:0	M+H	13.91	624.629	C40H81NO3	623.622
005		Cer d40:1	M+H	13.595	622.613	C40H79NO3	621.606
006		Cer d40:2	M-H	12.719	620.598	C40H77NO3	619.59
007		Cer d42:0	M+H	14.782	652.66	C42H85NO3	651.653
008	Iso1	Cer d42:1	M+H	13.775	650.645	C42H83NO3	649.637
009	Iso3	Cer d42:1	M+H	14.522	650.645	C42H83NO3	649.637
010	Iso2	Cer d42:1	M+H	13.775	650.645	C42H83NO3	649.637
011		Cer d42:2	M+H	13.444	648.629	C42H81NO3	647.622
012		DG 34:1	M+NH4	12.111	612.556	C37H70O5	594.522
013		DG 34:2	M+NH4	11.38	610.54	C37H68O5	592.507	Discovered to be a false positive annotation after feature selection performed
014	Iso1	DG 36:2	M+NH4	12.14	638.572	C39H72O5	620.538
015	Iso2	DG 36:2	M+NH4	12.14	638.572	C39H72O5	620.538
016		DG 36:3	M+NH4	11.028	636.556	C39H70O5	618.522
017	Iso1	DG 36:4	M+NH4	9.677	634.54	C39H68O5	616.507
018	Iso2	DG 36:4	M+NH4	9.677	634.54	C39H68O5	616.507
019	Iso1	DG 38:6	M+NH4	9.232	658.54	C41H68O5	640.507
020	Iso2	DG 38:6	M+NH4	9.232	658.54	C41H68O5	640.507
021		Hex1Cer d34:1	M+HCOO	8.094	744.563	C40H77NO8	699.565
022	Iso1	Hex1Cer d40:1	M+H-H2O	12.862	766.656	C46H89NO8	783.659
023	Iso2	Hex1Cer d40:1	M+H-H2O	12.862	766.656	C46H89NO8	783.659
024		Hex1Cer d41:1	M+H-H2O	13.319	780.671	C47H91NO8	797.674
025		Hex1Cer d42:1	M-H	13.799	810.683	C48H93NO8	811.69
026	Iso3	Hex1Cer d42:2	M+H-H2O	13.023	792.671	C48H91NO8	809.674
027	Iso1	Hex1Cer d42:2	M-H	12.615	808.667	C48H91NO8	809.674
028	Iso2	Hex1Cer d42:2	M-H	12.615	808.667	C48H91NO8	809.674
029		Hex2Cer d34:1	M+H	7.694	862.625	C46H87NO13	861.618
030		Hex2Cer d34:2	M+H	6.533	860.609	C46H85NO13	859.602
031		Hex2Cer d40:1	M+H	12.449	946.719	C52H99NO13	945.712
032		Hex2Cer d42:2	M-H	12.27	972.735	C54H101NO13	971.727
033		LPC 14:0	M+H	1.973	468.308	C22H46NO7P	467.301
034		LPC 15:0	M+H	2.377	482.324	C23H48NO7P	481.317
035		LPC 16:0	M+H	2.839	496.34	C24H50NO7P	495.332
036		LPC 16:1	M+H	2.146	494.324	C24H48NO7P	493.317
037		LPC 17:0	M+H	3.355	510.355	C25H52NO7P	509.348
038	Iso1	LPC 17:1	M+H	2.536	508.34	C25H50NO7P	507.332
039	Iso2	LPC 17:1	M+H	2.887	508.34	C25H50NO7P	507.332
040		LPC 18:0	M+H	3.698	524.371	C26H54NO7P	523.364
041		LPC 18:1	M+H	2.988	522.355	C26H52NO7P	521.348
042		LPC 18:2	M+H	2.343	520.34	C26H50NO7P	519.332
043		LPC 18:3	M+H	1.907	518.324	C26H48NO7P	517.317
044	Iso1	LPC 19:0	M+H	4.058	538.387	C27H56NO7P	537.379
045	Iso2	LPC 19:0	M+H	4.058	538.387	C27H56NO7P	537.379
046		LPC 19:1	M+H	3.437	536.371	C27H54NO7P	535.364
047		LPC 20:0	M+H	4.476	552.402	C28H58NO7P	551.395
048		LPC 20:1	M+H	3.737	550.387	C28H56NO7P	549.379
049		LPC 20:2	M+H	3.183	548.371	C28H54NO7P	547.364
050	Iso1	LPC 20:3	M+H	2.608	546.355	C28H52NO7P	545.348
051	Iso2	LPC 20:3	M+H	3.726	546.355	C28H52NO7P	545.348
052	Iso1	LPC 20:4	M+H	2.265	544.34	C28H50NO7P	543.332
053	Iso2	LPC 20:4	M+H	2.994	544.34	C28H50NO7P	543.332
054	Iso2	LPC 20:5	M+H	2.342	542.324	C28H48NO7P	541.317
055	Iso1	LPC 20:5	M+H	1.864	542.324	C28H48NO7P	541.317
056	Iso1	LPC 22:0	M+H	5.524	580.434	C30H62NO7P	579.426
057	Iso2	LPC 22:0	M+H	5.524	580.434	C30H62NO7P	579.426
058	Iso2	LPC 22:4	M+H	3.756	572.371	C30H54NO7P	571.364
059	Iso1	LPC 22:4	M+H	2.904	572.371	C30H54NO7P	571.364
060	Iso1	LPC 22:5	M+H	2.384	570.355	C30H52NO7P	569.348
061	Iso2	LPC 22:5	M+H	3.18	570.355	C30H52NO7P	569.348
062	Iso1	LPC 22:6	M+H	2.15	568.34	C30H50NO7P	567.332
063	Iso2	LPC 22:6	M+H	2.593	568.34	C30H50NO7P	567.332
064	Iso1	LPC 24:0	M+H	6.544	608.465	C32H66NO7P	607.458
065	Iso2	LPC 24:0	M+H	6.891	608.465	C32H66NO7P	607.458
066		LPC 24:1	M+H	5.421	606.449	C32H64NO7P	605.442
067		LPC O-16:0	M+H	3.3	482.361	C24H52NO6P	481.353
068		LPC O-16:1	M+H	3.198	480.345	C24H50NO6P	479.338
069		LPC O-18:1	M+H	3.411	508.376	C26H54NO6P	507.369
070		LPC O-18:2	M+H	3.335	506.361	C26H52NO6P	505.353
071	Iso1	LPE 16:0	M-H	2.967	452.278	C21H44NO7P	453.286
072	Iso2	LPE 16:0	M-H	2.967	452.278	C21H44NO7P	453.286
073		LPE 18:0	M-H	3.79	480.31	C23H48NO7P	481.317
074	Iso1	LPE 18:1	M-H	3.118	478.294	C23H46NO7P	479.301
075	Iso2	LPE 18:1	M-H	3.118	478.294	C23H46NO7P	479.301
076		LPE 18:2	M-H	2.448	476.278	C23H44NO7P	477.286
077		LPE 20:4	M-H	2.365	500.278	C25H44NO7P	501.286
078		LPE 22:6	M-H	2.243	524.278	C27H44NO7P	525.285
079		LPI 18:2	M-H	2.093	595.289	C27H49O12P	596.296
080		LPI 20:4	M-H	2.036	619.289	C29H49O12P	620.296
081		PC 30:0	M+H	7.735	706.538	C38H76NO8P	705.531
082		PC 31:0	M+H	8.488	720.554	C39H78NO8P	719.547
083		PC 32:0	M+H	9.324	734.569	C40H80NO8P	733.562
084		PC 32:1	M+H	7.891	732.554	C40H78NO8P	731.547
085	Iso1	PC 33:0	M+H	9.815	748.585	C41H82NO8P	747.578
086	Iso2	PC 33:0	M+H	10.216	748.585	C41H82NO8P	747.578
087		PC 33:1	M+H	8.628	746.569	C41H80NO8P	745.562
088		PC 33:2	M+H	7.465	744.554	C41H78NO8P	743.547
089		PC 34:0	M+H	11.078	762.601	C42H84NO8P	761.593
090		PC 34:1	M+H	9.435	760.585	C42H82NO8P	759.578
091	Iso1	PC 34:2	M+H	8.195	758.569	C42H80NO8P	757.562
092	Iso2	PC 34:2	M+H	8.195	758.569	C42H80NO8P	757.562
093	Iso1	PC 35:1	M+H	10.332	774.601	C43H84NO8P	773.593
094	Iso2	PC 35:1	M+H	10.332	774.601	C43H84NO8P	773.593
095	Iso2	PC 35:2	M+H	9.042	772.585	C43H82NO8P	771.578
096	Iso1	PC 35:2	M+H	8.745	772.585	C43H82NO8P	771.578
097		PC 35:4	M+H	7.246	768.554	C43H78NO8P	767.547
098		PC 36:0	M+H	12.46	790.632	C44H88NO8P	789.625
099		PC 36:1	M+H	11.186	788.616	C44H86NO8P	787.609
100	Iso2	PC 36:2	M+H	9.901	786.601	C44H84NO8P	785.593
101	Iso1	PC 36:2	M+H	9.593	786.601	C44H84NO8P	785.593
102	Iso3	PC 36:2	M+H	9.901	786.601	C44H84NO8P	785.593
103	Iso2	PC 36:3	M+H	8.49	784.585	C44H82NO8P	783.578
104	Iso1	PC 36:3	M+H	7.966	784.585	C44H82NO8P	783.578
105	Iso1	PC 36:4	M+H	7.174	782.569	C44H80NO8P	781.562
106	Iso2	PC 36:4	M+H	7.966	782.569	C44H80NO8P	781.562
107	Iso1	PC 36:5	M+H	7.083	780.554	C44H78NO8P	779.547
108	Iso2	PC 36:5	M+H	7.083	780.554	C44H78NO8P	779.547
109		PC 37:2	M+H	10.83	800.616	C45H86NO8P	799.609
110	Iso1	PC 37:3	M+H	9.125	798.601	C45H84NO8P	797.593
111	Iso2	PC 37:3	M+H	9.437	798.601	C45H84NO8P	797.593
112	Iso1	PC 37:4	M+H	8.471	796.585	C45H82NO8P	795.578
113	Iso2	PC 37:4	M+H	8.786	796.585	C45H82NO8P	795.578
114		PC 37:6	M+H	6.907	792.554	C45H78NO8P	791.547
115	Iso1	PC 38:2	M+H	11.361	814.632	C46H88NO8P	813.625
116	Iso2	PC 38:2	M+H	11.361	814.632	C46H88NO8P	813.625
117	Iso1	PC 38:3	M+H	9.652	812.616	C46H86NO8P	811.609
118	Iso2	PC 38:3	M+H	10.348	812.616	C46H86NO8P	811.609
119	Iso2	PC 38:4	M+H	9.06	810.601	C46H84NO8P	809.593
120	Iso1	PC 38:4	M+H	8.684	810.601	C46H84NO8P	809.593
121	Iso3	PC 38:4	M+H	9.641	810.601	C46H84NO8P	809.593
122	TOTAL	PC 38:5	M+H	8.076	808.585	C46H82NO8P	807.578
123	Iso1	PC 38:5	M+H	7.596	808.585	C46H82NO8P	807.578
124	Iso2	PC 38:5	M+H	8.05	808.585	C46H82NO8P	807.578
125	Iso3	PC 38:5	M+H	8.536	808.585	C46H82NO8P	807.578
126	Iso1	PC 38:6	M+H	6.963	806.569	C46H80NO8P	805.562
127	Iso2	PC 38:6	M+H	7.6	806.569	C46H80NO8P	805.562
128		PC 38:7	M+H	7.95	804.554	C46H78NO8P	803.547
129	Iso2	PC 39:6	M+H	8.377	820.585	C47H82NO8P	819.578
130	Iso1	PC 39:6	M+H	8.088	820.585	C47H82NO8P	819.578
131		PC 40:4	M+H	10.299	838.632	C48H88NO8P	837.625
132	Iso1	PC 40:5	M+H	9.22	836.616	C48H86NO8P	835.609
133	Iso2	PC 40:5	M+H	9.22	836.616	C48H86NO8P	835.609
134	Iso2	PC 40:5	M+H	10.299	836.616	C48H86NO8P	835.609
135	Iso1	PC 40:5	M+H	9.713	836.616	C48H86NO8P	835.609
136		PC 40:6	M+H	9.221	834.601	C48H84NO8P	833.593
137	Iso1	PC 40:7	M+H	7.689	832.585	C48H82NO8P	831.578
138	Iso2	PC 40:7	M+H	9.657	832.585	C48H82NO8P	831.578
139	Iso1	PC 40:8	M+H	6.644	830.569	C48H80NO8P	829.562
140	Iso2	PC 40:8	M+H	6.644	830.569	C48H80NO8P	829.562
141		PC 42:10	M+H	6.375	830.569	C50H80NO8P	853.562
142		PC O-32:0	M+H	10.482	720.59	C40H82NO7P	719.583
143		PC O-32:1	M+H	10.216	718.575	C40H80NO7P	717.567
144		PC O-34:0	M+H	12.053	748.621	C42H86NO7P	747.614
145		PC O-34:1	M+H	10.524	746.606	C42H84NO7P	745.598
146		PC O-34:2	M+H	10.306	744.59	C42H82NO7P	743.583
147		PC O-34:3	M+H	8.981	742.575	C42H80NO7P	741.567
148	Iso2	PC O-36:2	M+H	11.048	772.621	C44H86NO7P	771.614
149	Iso1	PC O-36:2	M+H	10.629	772.621	C44H86NO7P	771.614
150	Iso3	PC O-36:2	M+H	11.897	772.621	C44H86NO7P	771.614
151	Iso4	PC O-36:3	M+H	10.77	770.606	C44H84NO7P	769.598
152	Iso3	PC O-36:3	M+H	10.379	770.606	C44H84NO7P	769.598
153	Iso2	PC O-36:3	M+H	9.658	770.606	C44H84NO7P	769.598
154	Iso1	PC O-36:3	M+H	9.275	770.606	C44H84NO7P	769.598
155	Iso1	PC O-36:4	M+H	8.983	768.59	C44H82NO7P	767.583
156	Iso2	PC O-36:4	M+H	10.534	768.59	C44H82NO7P	767.583
157	Iso2	PC O-36:5	M+H	8.686	766.575	C44H80NO7P	765.567
158	Iso1	PC O-36:5	M+H	7.966	766.575	C44H80NO7P	765.567
159		PC O-36:6	M+H	7.713	764.559	C44H78NO7P	763.552
160	Iso2	PC O-38:4	M+H	10.784	796.621	C46H86NO7P	795.614
161	Iso1	PC O-38:4	M+H	10.152	796.621	C46H86NO7P	795.614
162	Iso2	PC O-38:5	M+H	10.456	794.606	C46H84NO7P	793.598
163	Iso1	PC O-38:5	M+H	9.009	794.606	C46H84NO7P	793.598
164	Iso1	PC O-38:6	M+H	8.542	792.59	C46H82NO7P	791.583
165	Iso2	PC O-38:6	M+H	9.296	792.59	C46H82NO7P	791.583
166		PC O-38:7	M+H	8.272	790.575	C46H80NO7P	789.567
167		PC O-40:4	M+H	12.268	824.653	C48H90NO7P	823.645
168		PC O-40:5	M+H	10.674	822.637	C48H88NO7P	821.63
169		PC O-40:6	M+H	10.315	820.621	C48H86NO7P	819.614
170	Iso1	PC O-40:7	M+H	8.573	818.606	C48H84NO7P	817.598
171	Iso2	PC O-40:7	M+H	9.984	818.606	C48H84NO7P	817.598
172		PE 34:0	M-H	9.316	718.539	C39H78NO8P	719.547
173	Iso1	PE 34:1	M-H	9.853	716.524	C39H76NO8P	717.531
174	Iso1	PE 34:1	M+H	9.855	718.538	C39H76NO8P	717.531
175	Iso1	PE 34:2	M-H	8.592	714.508	C39H74NO8P	715.515
176	Iso1	PE 34:2	M+H	8.579	716.522	C39H74NO8P	715.515
177	Iso1	PE 36:1	M-H	11.523	744.555	C41H80NO8P	745.562
178	Iso1	PE 36:1	M+H	11.522	746.569	C41H80NO8P	745.562
179	Iso1	PE 36:2	M-H	9.959	742.539	C41H78NO8P	743.547
180	Iso1	PE 36:2	M+H	9.948	744.554	C41H78NO8P	743.547
181	Iso2	PE 36:2	M-H	10.326	742.539	C41H78NO8P	743.547
182	Iso1	PE 36:4	M-H	8.314	738.508	C41H74NO8P	739.515
183	Iso1	PE 36:4	M+H	8.346	740.522	C41H74NO8P	739.515
184	Iso1	PE 36:5	M+H	7.401	738.507	C41H72NO8P	737.5
185	Iso1	PE 36:5	M-H	7.401	736.492	C41H72NO8P	737.5
186		PE 38:1	M-H	11.184	772.586	C43H84NO8P	773.593
187	Iso1	PE 38:4	M-H	10.055	768.554	C43H78NO8P	767.547
188	Iso1	PE 38:4	M+H	10.056	768.554	C43H78NO8P	767.547
189	Iso1	PE 38:5	M+H	8.408	766.538	C43H76NO8P	765.531
190	Iso1	PE 38:5	M-H	8.404	764.524	C43H76NO8P	765.531
191	Iso1	PE 38:5	M-H	8.967	764.524	C43H76NO8P	765.531
192	Iso2	PE 38:5	M-H	8.967	764.524	C43H76NO8P	765.531
193	Iso1	PE 38:6	M-H	7.947	762.508	C43H74NO8P	763.515
194	Iso1	PE 38:6	M+H	7.952	764.522	C43H74NO8P	763.515
195		PE 40:5	M-H	10.12	792.555	C45H80NO8P	793.562
196	Iso1	PE 40:6	M-H	9.61	790.539	C45H78NO8P	791.547
197	Iso1	PE 40:6	M+H	9.614	792.554	C45H78NO8P	791.547
198		PE O-38:2	M-H	13.339	756.591	C43H84NO7P	757.599
199		PE O-38:4	M-H	11.51	752.56	C43H80NO7P	753.567
200	Iso1	PE O-38:5	M-H	10.888	750.544	C43H78NO7P	751.552
201	Iso1	PE O-38:5	M+H	10.888	752.559	C43H78NO7P	751.552
202		PE O-38:6	M-H	9.787	748.529	C43H76NO7P	749.536
203	Iso1	PE O-40:6	M+H	10.941	778.575	C45H80NO7P	777.567
204	Iso1	PE O-40:6	M-H	10.941	776.56	C45H80NO7P	777.567
205	Iso1	PE O-40:7	M-H	10.445	774.544	C45H78NO7P	775.552
206	Iso1	PE O-40:7	M+H	10.442	776.559	C45H78NO7P	775.552
207	Iso1	PE P-34:2	M+H	9.427	700.528	C39H74NO7P	699.52
208	Iso2	PE P-34:2	M+H	9.427	700.528	C39H74NO7P	699.52
209	Iso1	PE P-36:2	M+H	11.174	728.559	C41H78NO7P	727.552
210	Iso2	PE P-36:2	M+H	11.174	728.559	C41H78NO7P	727.552
211		PE P-36:3	M+H	9.458	726.543	C41H76NO7P	725.536
212		PE P-36:5	M+H	8.11	722.512	C41H72NO7P	721.505
213		PE P-38:2	M+H	12.531	756.59	C43H82NO7P	755.583
214		PE P-38:3	M+H	11.17	754.575	C43H80NO7P	753.567
215		PE P-38:4	M+H	10.304	752.559	C43H78NO7P	751.552
216		PE P-38:5	M+H	9.191	750.543	C43H76NO7P	749.536
217		PE P-38:6	M+H	8.689	748.528	C43H74NO7P	747.52
218	Iso1	PE P-40:5	M+H	10.434	778.575	C45H80NO7P	777.567
219		PE P-40:6	M+H	10.442	776.559	C45H78NO7P	775.552
220		PE P-40:7	M+H	10.892	774.543	C45H76NO7P	773.536
221		PG 36:1	M-H	10.445	775.549	C42H81O10P	776.557
222		PI 32:1	M-H	6.993	807.503	C41H77O13P	808.51
223		PI 34:1	M-H	8.373	835.534	C43H81O13P	836.541
224		PI 34:2	M-H	7.273	833.519	C43H79O13P	834.526
225		PI 36:1	M-H	10.026	863.566	C45H85O13P	864.573
226	Iso1	PI 36:2	M-H	8.794	861.55	C45H83O13P	862.557
227	Iso2	PI 36:2	M-H	8.794	861.55	C45H83O13P	862.557
228	Iso1	PI 36:3	M-H	7.365	859.534	C45H81O13P	860.541
229	Iso2	PI 36:3	M-H	7.625	859.534	C45H81O13P	860.541
230	Iso2	PI 36:4	M-H	7.092	857.519	C45H79O13P	858.526
231	Iso1	PI 36:4	M-H	6.375	857.519	C45H79O13P	858.526
232		PI 38:2	M-H	10.216	889.581	C47H87O13P	890.588
233	Iso1	PI 38:3	M-H	9.19	887.566	C47H85O13P	888.573
234	Iso2	PI 38:3	M-H	9.737	887.566	C47H85O13P	888.573
235		PI 38:4	M-H	8.587	885.55	C47H83O13P	886.557
236		PI 38:5	M-H	7.176	883.534	C47H81O13P	884.541
237	Iso2	PI 38:6	M-H	6.759	881.519	C47H79O13P	882.526
238	Iso1	PI 38:6	M-H	6.223	881.519	C47H79O13P	882.526
239		PI 40:4	M-H	9.656	913.581	C49H87O13P	914.588
240	Iso1	PI 40:5	M-H	8.65	911.566	C49H85O13P	912.573
241	Iso2	PI 40:5	M-H	9.234	911.566	C49H85O13P	912.573
242		PI 40:6	M-H	8.234	909.55	C49H83O13P	910.557
243		PS 36:1	M-H	10.286	788.545	C42H80NO10P	789.552
244	Iso1	PS 38:4	M-H	8.806	810.529	C44H78NO10P	811.536
245	Iso2	PS 38:4	M-H	10.319	810.529	C44H78NO10P	811.536
246		PS 40:6	M-H	8.422	834.529	C46H78NO10P	835.536
247		PS 40:7	M-H	8.792	832.513	C46H76NO10P	833.521
248		SE 16:0	M+NH4	17.514	642.618	C43H76O2	624.585
249		SE 16:1	M+NH4	17.124	640.603	C43H74O2	622.569
250		SE 18:0	M+NH4	17.825	670.65	C45H80O2	652.616
251		SE 18:1	M+NH4	17.45	668.634	C45H78O2	650.6
252		SE 18:2	M+NH4	17.16	666.618	C45H76O2	648.585
253	Iso2	SE 18:3	M+H	17.546	647.576	C45H74O2	646.569
254	Iso1	SE 18:3	M+NH4	16.875	664.603	C45H74O2	646.569
255		SE 20:2	M+NH4	17.45	694.65	C47H80O2	676.616
256	Iso1	SE 20:3	M+NH4	16.925	692.634	C47H78O2	674.6
257	Iso2	SE 20:3	M+NH4	17.179	692.634	C47H78O2	674.6
258	Iso1	SE 20:4	M+NH4	16.928	690.618	C47H76O2	672.585
259	Iso2	SE 20:4	M+NH4	16.928	690.618	C47H76O2	672.585
260	Iso2	SE 20:5	M+H	17.21	671.576	C47H74O2	670.569
261	Iso1	SE 20:5	M+NH4	16.643	688.603	C47H74O2	670.569
262		SM d30:2	M+H	4.498	645.497	C35H69N2O6P	644.489
263		SM d31:1	M+H	5.75	661.528	C36H73N2O6P	660.521
264		SM d32:0	M+H	6.834	677.559	C37H77N2O6P	676.552
265	Iso1	SM d32:1	M+H	6.357	675.544	C37H75N2O6P	674.536
266	Iso2	SM d32:1	M+H	6.357	675.544	C37H75N2O6P	674.536
267		SM d32:2	M+H	5.375	673.528	C37H73N2O6P	672.521
268		SM d33:0	M+H	7.529	691.575	C38H79N2O6P	690.568
269		SM d33:1	M+H	7.004	689.559	C38H77N2O6P	688.552
270		SM d33:2	M+H	5.981	687.544	C38H75N2O6P	686.536
271		SM d34:0	M+H	8.323	705.591	C39H81N2O6P	704.583
272		SM d34:4	M+H	6.358	697.528	C39H73N2O6P	696.521
273		SM d35:1	M+H	8.528	717.591	C40H81N2O6P	716.583
274		SM d35:4	M+H	7.001	711.544	C40H75N2O6P	710.536
275		SM d36:1	M+H	9.381	731.606	C41H83N2O6P	730.599
276		SM d36:2	M+H	7.99	729.591	C41H81N2O6P	728.583
277		SM d36:4	M+H	7.732	725.559	C41H77N2O6P	724.552
278		SM d36:5	M+H	6.538	723.544	C41H75N2O6P	722.536
279		SM d37:1	M+H	10.366	745.622	C42H85N2O6P	744.615
280		SM d38:0	M+H	11.762	761.653	C43H89N2O6P	760.646
281		SM d38:4	M+H	9.342	753.591	C43H81N2O6P	752.583
282		SM d39:0	M+H	12.481	775.669	C44H91N2O6P	774.661
283		SM d39:1	M+H	12.056	773.653	C44H89N2O6P	772.646
284	Iso1	SM d39:2	M+H	10.258	771.637	C44H87N2O6P	770.63
285	Iso2	SM d39:2	M+H	10.689	771.637	C44H87N2O6P	770.63
286	Iso2	SM d40:0	M+H	13.001	789.684	C45H93N2O6P	788.677
287	Iso1	SM d40:0	M+H	12.577	789.684	C45H93N2O6P	788.677
288		SM d40:1	M+H	12.577	787.669	C45H91N2O6P	786.661
289	Iso2	SM d40:2	M+H	11.505	785.653	C45H89N2O6P	784.646
290	Iso1	SM d40:2	M+H	11.106	785.653	C45H89N2O6P	784.646
291		SM d40:3	M+H	9.628	783.637	C45H87N2O6P	782.63
292		SM d40:7	M+H	6.684	775.575	C45H79N2O6P	774.568
293		SM d41:0	M+H	13.177	803.7	C46H95N2O6P	802.693
294	Iso2	SM d41:1	M+H	13.176	801.684	C46H93N2O6P	800.677
295	Iso1	SM d41:1	M+H	12.907	801.684	C46H93N2O6P	800.677
296	Iso1	SM d41:2	M+H	11.798	799.669	C46H91N2O6P	798.661
297	Iso2	SM d41:2	M+H	12.221	799.669	C46H91N2O6P	798.661
298		SM d41:3	M+H	10.493	797.653	C46H89N2O6P	796.646
299		SM d42:0	M+H	13.687	817.716	C47H97N2O6P	816.708
300	Iso1	SM d42:1	M+H	13.686	815.7	C47H95N2O6P	814.693
301	Iso2	SM d42:1	M+H	13.686	815.7	C47H95N2O6P	814.693
302		SM d42:2	M+H	12.411	813.684	C47H93N2O6P	812.677
303		SM d42:3	M+H	11.286	811.669	C47H91N2O6P	810.661
304	Iso2	SM d42:4	M+H	12.587	809.653	C47H89N2O6P	808.646
305	Iso1	SM d42:4	M+H	9.859	809.653	C47H89N2O6P	808.646
306		SM d42:5	M+H	11.509	807.637	C47H87N2O6P	806.63
307		SM d43:1	M+H	14.184	829.716	C48H97N2O6P	828.708
308	Iso1	SM d43:2	M+H	12.976	827.7	C48H95N2O6P	826.693
309	Iso2	SM d43:2	M+H	13.414	827.7	C48H95N2O6P	826.693
310	Iso2	SM d43:5	M+H	12.222	821.653	C48H89N2O6P	820.646
311	Iso1	SM d43:5	M+H	11.799	821.653	C48H89N2O6P	820.646
312		SM d44:3	M+H	12.583	839.7	C49H95N2O6P	838.693
313	Iso2	SM d44:4	M+H	13.687	837.684	C49H93N2O6P	836.677
314	Iso1	SM d44:4	M+H	11.511	837.684	C49H93N2O6P	836.677
315		SM d44:6	M+H	11.302	833.653	C49H89N2O6P	832.646
316		TG 40:0	M+NH4	14.967	712.645	C43H82O6	694.611
317		TG 42:0	M+NH4	15.575	740.676	C45H86O6	722.642
318		TG 42:1	M+NH4	14.942	738.661	C45H84O6	720.627
319		TG 42:2	M+NH4	14.362	736.645	C45H82O6	718.611
320	Iso1	TG 44:0	M+NH4	16.069	768.708	C47H90O6	750.674
321	Iso2	TG 44:0	M+NH4	16.069	768.708	C47H90O6	750.674
322	Iso1	TG 44:1	M+NH4	15.572	766.692	C47H88O6	748.658
323	Iso2	TG 44:1	M+NH4	15.572	766.692	C47H88O6	748.658
324	Iso1	TG 44:2	M+NH4	15.051	764.676	C47H86O6	746.642
325	Iso2	TG 44:2	M+NH4	15.051	764.676	C47H86O6	746.642
326		TG 46:0	M+NH4	16.457	796.739	C49H94O6	778.705
327		TG 46:1	M+NH4	16.049	794.723	C49H92O6	776.689
328		TG 46:2	M+NH4	15.631	792.708	C49H90O6	774.674
329	Iso1	TG 46:3	M+NH4	15.037	790.692	C49H88O6	772.658
330	Iso2	TG 46:3	M+NH4	15.037	790.692	C49H88O6	772.658
331		TG 47:1	M+NH4	16.257	808.739	C50H94O6	790.705
332		TG 47:2	M+NH4	15.855	806.723	C50H92O6	788.689
333		TG 48:0	M+NH4	16.783	824.77	C51H98O6	806.736
334		TG 48:1	M+NH4	16.435	822.755	C51H96O6	804.721
335	Iso1	TG 48:2	M+NH4	16.108	820.739	C51H94O6	802.705
336	Iso2	TG 48:2	M+NH4	16.103	820.739	C51H94O6	802.705
337	Iso1	TG 48:3	M+NH4	15.623	818.723	C51H92O6	800.689
338	Iso2	TG 48:3	M+NH4	15.623	818.723	C51H92O6	800.689
339		TG 48:4	M+NH4	15.103	816.708	C51H90O6	798.674
340		TG 49:0	M+NH4	16.921	838.786	C52H100O6	820.752
341		TG 49:1	M+NH4	16.611	836.77	C52H98O6	818.736
342	Iso1	TG 49:2	M+NH4	16.368	834.755	C52H96O6	816.721
343	Iso2	TG 49:2	M+NH4	16.368	834.755	C52H96O6	816.721
344		TG 49:3	M+NH4	15.876	832.739	C52H94O6	814.705
345	Iso2	TG 50:0	M+NH4	17.062	852.801	C53H102O6	834.768
346	Iso1	TG 50:0	M+NH4	16.77	852.801	C53H102O6	834.768
347		TG 50:1	M+NH4	16.762	850.786	C53H100O6	832.752
348	Iso1	TG 50:2	M+NH4	16.473	848.77	C53H98O6	830.736
349	Iso2	TG 50:2	M+NH4	16.473	848.77	C53H98O6	830.736
350	Iso1	TG 50:3	M+NH4	16.1	846.755	C53H96O6	828.721
351	Iso2	TG 50:3	M+NH4	16.1	846.755	C53H96O6	828.721
352	Iso1	TG 50:4	M+NH4	15.693	844.739	C53H94O6	826.705
353	Iso2	TG 50:4	M+NH4	15.693	844.739	C53H94O6	826.705
354		TG 50:6	M+NH4	15.21	840.708	C53H90O6	822.674
355		TG 51:0	M+NH4	17.154	866.817	C54H104O6	848.783
356		TG 51:1	M+NH4	16.905	864.801	C54H102O6	846.768
357	Iso1	TG 51:2	M+NH4	16.594	862.786	C54H100O6	844.752
358	Iso2	TG 51:2	M+NH4	16.594	862.786	C54H100O6	844.752
359		TG 51:3	M+NH4	16.298	860.77	C54H98O6	842.736
360	Iso1	TG 51:4	M+NH4	15.946	858.755	C54H96O6	840.721
361	Iso2	TG 51:4	M+NH4	15.946	858.755	C54H96O6	840.721
362		TG 51:5	M+NH4	15.653	856.739	C54H94O6	838.705
363		TG 52:0	M+NH4	17.304	880.833	C55H106O6	862.799
364		TG 52:1	M+NH4	17.038	878.817	C55H104O6	860.783
365		TG 52:2	M+NH4	16.739	876.801	C55H102O6	858.768
366		TG 52:3	M+NH4	16.478	874.786	C55H100O6	856.752
367		TG 52:4	M+NH4	16.168	872.77	C55H98O6	854.736
368	Iso1	TG 52:5	M+NH4	15.796	870.755	C55H96O6	852.721
369	Iso2	TG 52:5	M+NH4	15.796	870.755	C55H96O6	852.721
370	Iso3	TG 52:5	M+NH4	15.797	870.755	C55H96O6	852.721
371		TG 52:6	M+H	16.093	851.712	C55H94O6	850.705
372		TG 52:7	M+NH4	15.103	866.723	C55H92O6	848.689
373		TG 53:0	M+NH4	17.397	894.848	C56H108O6	876.815
374		TG 53:1	M+NH4	17.096	892.833	C56H106O6	874.799
375		TG 53:2	M+NH4	16.885	890.817	C56H104O6	872.783
376	Iso1	TG 53:3	M+NH4	16.638	888.801	C56H102O6	870.768
377	Iso2	TG 53:3	M+NH4	16.638	888.801	C56H102O6	870.768
378		TG 53:4	M+NH4	16.297	886.786	C56H100O6	868.752
379		TG 53:5	M+NH4	15.943	884.77	C56H98O6	866.736
380		TG 54:2	M+NH4	17.017	904.833	C57H106O6	886.799
381	Iso1	TG 54:3	M+NH4	16.761	902.817	C57H104O6	884.783
382	Iso2	TG 54:3	M+NH4	16.761	902.817	C57H104O6	884.783
383		TG 54:4	M+NH4	16.462	900.801	C57H102O6	882.768
384	Iso1	TG 54:5	M+NH4	16.152	898.786	C57H100O6	880.752
385	Iso2	TG 54:5	M+NH4	16.154	898.786	C57H100O6	880.752
386		TG 54:6	M+H	16.503	879.744	C57H98O6	878.736
387	Iso2	TG 54:6	M+NH4	16.029	896.77	C57H98O6	878.736
388	Iso1	TG 54:6	M+NH4	15.783	896.77	C57H98O6	878.736
389	Iso1	TG 54:7	M+NH4	15.417	894.755	C57H96O6	876.721
390	Iso2	TG 54:7	M+NH4	15.731	894.755	C57H96O6	876.721
391		TG 54:8	M+NH4	15.285	892.739	C57H94O6	874.705
392	Iso2	TG 55:3	M+NH4	16.861	916.833	C58H106O6	898.799
393	Iso1	TG 55:3	M+NH4	16.641	916.833	C58H106O6	898.799
394	Iso2	TG 55:4	M+NH4	16.624	914.817	C58H104O6	896.783
395	Iso1	TG 55:4	M+NH4	16.3	914.817	C58H104O6	896.783
396		TG 55:6	M+H	16.643	893.759	C58H100O6	892.752
397		TG 55:7	M+NH4	15.963	908.77	C58H98O6	890.736
398	Iso2	TG 56:0	M+NH4	17.763	936.895	C59H114O6	918.862
399	Iso1	TG 56:0	M+NH4	17.53	936.895	C59H114O6	918.862
400		TG 56:1	M+NH4	17.513	934.88	C59H112O6	916.846
401	Iso2	TG 56:2	M+NH4	17.267	932.864	C59H110O6	914.83
402	Iso1	TG 56:2	M+NH4	17.013	932.864	C59H110O6	914.83
403		TG 56:3	M+NH4	17.014	930.848	C59H108O6	912.815
404	Iso2	TG 56:4	M+NH4	16.604	928.833	C59H106O6	910.799
405	Iso3	TG 56:4	M+NH4	16.604	928.833	C59H106O6	910.799
406		TG 56:5	M+NH4	16.664	926.817	C59H104O6	908.783
407	Iso2	TG 56:6	M+H	16.793	907.775	C59H102O6	906.768
408	Iso1	TG 56:6	M+NH4	16.357	924.801	C59H102O6	906.768
409	Iso1	TG 56:7	M+NH4	16.028	922.786	C59H100O6	904.752
410	Iso2	TG 56:7	M+NH4	16.226	922.786	C59H100O6	904.752
411	Iso1	TG 56:8	M+NH4	15.859	920.77	C59H98O6	902.736
412	Iso2	TG 56:8	M+NH4	15.868	920.77	C59H98O6	902.736
413		TG 56:9	M+NH4	15.265	918.755	C59H96O6	900.721
414		TG 57:1	M+NH4	17.622	948.895	C60H114O6	930.862
415		TG 57:2	M+NH4	17.336	946.88	C60H112O6	928.846
416		TG 57:7	M+H	16.633	919.775	C60H102O6	918.768
417		TG 57:8	M+NH4	15.878	934.786	C60H100O6	916.752
418		TG 58:1	M+NH4	17.517	962.911	C61H116O6	944.877
419	Iso1	TG 58:10	M+NH4	15.402	944.77	C61H98O6	926.736
420	Iso2	TG 58:10	M+NH4	15.707	944.77	C61H98O6	926.736
421	Iso2	TG 58:11	M+NH4	15.321	942.755	C61H96O6	924.721
422	Iso1	TG 58:11	M+NH4	14.974	942.755	C61H96O6	924.721
423		TG 58:2	M+NH4	17.521	960.895	C61H114O6	942.862
424		TG 58:3	M+NH4	17.293	958.88	C61H112O6	940.846
425		TG 58:4	M+NH4	16.838	956.864	C61H110O6	938.83
426		TG 58:5	M+NH4	16.68	954.848	C61H108O6	936.815
427		TG 58:6	M+NH4	16.605	952.833	C61H106O6	934.799
428		TG 58:7	M+NH4	16.234	950.817	C61H104O6	932.783
429		TG 58:7	M+NH4	16.589	950.817	C61H104O6	932.783
430	Iso1	TG 58:8	M+NH4	15.817	948.801	C61H102O6	930.768
431	Iso2	TG 58:8	M+NH4	15.817	948.801	C61H102O6	930.768
432	Iso3	TG 58:8	M+NH4	16.223	948.801	C61H102O6	930.768
433	Iso2	TG 58:9	M+NH4	15.854	946.786	C61H100O6	928.752
434	Iso1	TG 58:9	M+NH4	15.255	946.786	C61H100O6	928.752
435	Iso1	TG 59:1	M+NH4	17.848	976.927	C62H118O6	958.893
436	Iso2	TG 59:1	M+NH4	17.626	976.927	C62H118O6	958.893
437		TG 59:2	M+NH4	17.624	974.911	C62H116O6	956.877
438		TG 60:1	M+NH4	17.971	990.942	C63H120O6	972.908
439	Iso2	TG 60:10	M+H	16.596	955.775	C63H102O6	954.768
440	Iso1	TG 60:10	M+NH4	15.71	972.801	C63H102O6	954.768
441	Iso1	TG 60:11	M+NH4	15.702	970.786	C63H100O6	952.752
442	Iso2	TG 60:11	M+NH4	15.868	970.786	C63H100O6	952.752
443	Iso2	TG 60:12	M+NH4	15.52	968.77	C63H98O6	950.736
444	Iso1	TG 60:12	M+NH4	15.201	968.77	C63H98O6	950.736
445	Iso2	TG 60:5	M+NH4	17.234	982.88	C63H112O6	964.846
446	Iso1	TG 60:5	M+NH4	16.902	982.88	C63H112O6	964.846
447		TG 60:7	M+NH4	16.594	978.848	C63H108O6	960.815
448	Iso1	TG 60:8	M+NH4	16.295	976.833	C63H106O6	958.799
449	Iso2	TG 60:8	M+NH4	16.57	976.833	C63H106O6	958.799
450		TG 62:13	M+NH4	15.498	994.786	C65H100O6	976.752
451		TG 62:14	M+NH4	14.975	992.77	C65H98O6	974.736
452		TG 62:2	M+NH4	17.956	1016.96	C65H122O6	998.924
453		TG O-50:1	M+NH4	17.195	836.807	C53H102O5	818.773
454		TG O-52:3	M+NH4	16.938	860.807	C55H102O5	842.773
